# Supplementary material for: Time Course of Left Ventricular Strain Assessment via Cardiovascular Magnetic Resonance Myocardial Feature Tracking in Takotsubo Syndrome
Source: J Clin Med. 2024 May 30;13(11):3238. doi: 10.3390/jcm13113238 (PMC11172486; doi:10.3390/jcm13113238)
Supplement: Supplementary file 1 [file jcm-13-03238-s001.zip]

Archive with 2 entries (2 files):
- Table S1 takotsubo MRI.pdf
- Table S2 takotsubo MRI.pdf
